# Supplementary material for: Intra‐trophic isotopic discrimination of 15N/14N for amino acids in autotrophs: Implications for nitrogen dynamics in ecological studies
Source: Ecol Evol. 2017 Mar 22;7(9):2916–24. doi: 10.1002/ece3.2866 (PMC5415530; doi:10.1002/ece3.2866)
Supplement: Supplementary file 1 [file ECE3-7-2916-s001.xlsx]

## Sheet: TableS1
Table S1. Plant leaves and flowers induced in the present study.
		Collection date (yyyy/mm/dd)
	Sample	Leaf	Flower
Type I
	Amygdalus persica	2015-04-24	2015-04-01
	Cerasus lannesiana	2015-03-02	2015-03-02
	Cerasus pseudocerasus	2015-04-17	2015-03-13
	Prunus mume	2015-04-24	2015-02-24
	Wisteria floribunda	2015-04-27	2015-04-27
Type II
	Akebia quinata	2015-04-17	2015-04-17
	Benthamidia japonica	2015-05-07	2015-05-07
	Cucumis sativus	2015-05-23	2015-05-23
	Hydrangea macrophylla	2015-05-25	2015-05-25
	Solanum melongena*	2015-05-23	2015-05-23
* S. melongena is a perennial, but it was commonly grown as an annual in the temperate region.
